# Supplementary material for: In vitro comparative analysis of steamed wood and other lignocellulosic substrates on ruminal fermentation and microbiota
Source: Front Vet Sci. 2026 Jan 30;13:1750760. doi: 10.3389/fvets.2026.1750760 (PMC12902945; doi:10.3389/fvets.2026.1750760)
Supplement: Supplementary file 1 [file Table_1.xlsx]

## Sheet: Table S1
	Table S1: Genus-level bacterial community composition identified from 26 substrates, showing taxa with a mean relative abundance of ≥ 0.1%
	Phyla	Family	Genus	Blank				Timothy hay				Concentrate and timothy hay 1:1				Concentrate				Rice straw hay				Oats hay				Fermented bagasse				White birch wood				Willow wood				Larch wood				Fir wood				Steamed white birch
	Bacteroidota	Prevotellaceae	Prevotella	51.3834	±	5.17561		35.2667	±	2.02884		40.4462	±	2.22338		45.7528	±	2.1543		36.4604	±	1.0965		37.339	±	4.5846		40.1474	±	2.51111		46.4067	±	2.28006		50.2609	±	6.28344		51.3134	±	6.53159		47.8469	±	3.43474		41.7861	±
			Prevotellaceae_UCG-003	0.724219	±	0.177857		0.376686	±	0.269154		0.378334	±	0.097496		0.268142	±	0.0648893		0.163756	±	0.134532		0.357842	±	0.142974		0.0951791	±	0.0414833		0.493593	±	0.174435		0.277057	±	0.249263		1.28569	±	0.38067		0.463301	±	0.0704926		0.134459	±
			Prevotellaceae_YAB2003_group	0.107447	±	0.0285254		0.360708	±	0.0495932		0.45712	±	0.10094		0.610399	±	0.188455		0.110881	±	0.100489		0.282112	±	0.250396		0.0470473	±	0.0481048		0.0843708	±	0.0800786		0.139618	±	0.122394		0.0485817	±	0.042694		0.0752951	±	0.0145793		0.0986495	±
			Prevotellaceae_UCG-001	0.434232	±	0.0660352		0.257429	±	0.0516876		0.0251953	±	0.0436395		0.0466556	±	0.0808099		0.0391875	±	0.0678748		0.0434556	±	0.0752673		0.0536733	±	0.0468083		0.197078	±	0.0572025		0.0202373	±	0.0176327		0.411887	±	0.182755		0.276127	±	0.104375		0.0619112	±
			Prevotellaceae_Ga6A1_group	0.227205	±	0.0742298		0.445802	±	0.113977		0.286214	±	0.0789851		0.209053	±	0.105564		0.164941	±	0.0378119		0.0202793	±	0.0351247		0.0723394	±	0.0120436		0.1278	±	0.0135541		0.0677692	±	0.0617282		0.18511	±	0.0110845		0.169687	±	0.0691146		0.0373728	±
		Rikenellaceae	Rikenellaceae_RC9_gut_group	11.7927	±	0.786271		6.28765	±	0.393365		6.74677	±	0.140486		5.84543	±	0.0509875		3.50945	±	0.299633		6.98067	±	0.204582		4.6615	±	0.20091		8.72805	±	0.735838		6.85889	±	1.08348		7.10904	±	0.303042		12.5394	±	1.53785		3.72168	±
		Bacteroidales_BS11_gut_group	Bacteroidales_BS11_gut_group	1.37487	±	0.686503		0.946272	±	0.110239		1.14926	±	0.114317		0.99405	±	0.0816032		0.552293	±	0.169199		0.562522	±	0.496308		0.847008	±	0.25368		1.483	±	0.138748		0.892163	±	0.297431		1.42965	±	0.566648		1.8346	±	0.100615		0.45177	±
		F082	F082	2.65704	±	0.669825		0.519639	±	0.0735487		0.530385	±	0.296969		1.09662	±	0.422495		0.369812	±	0.161489		0.479483	±	0.167408		0.481092	±	0.0806714		1.55853	±	0.165836		0.787926	±	0.340125		0.793731	±	0.196976		1.49293	±	0.0626826		0.317171	±
		Bacteroidales_RF16_group	Bacteroidales_RF16_group	0.307203	±	0.156841		0.265855	±	0.150909		0.134173	±	0.0344138		0.11016	±	0.0397724		0.333362	±	0.013658		0.174695	±	0.222994		0.172125	±	0.0861551		0.246744	±	0.110212		0.160505	±	0.050134		0.127285	±	0.0253069		0.201737	±	0.111257		0.189012	±
	Firmicutes	Lachnospiraceae	Pseudobutyrivibrio	2.79433	±	0.0461018		15.2734	±	2.77236		16.4099	±	0.699969		17.4292	±	0.409536		31.8184	±	1.83541		18.6577	±	4.57282		13.6332	±	0.849028		5.2046	±	0.612579		3.17815	±	0.0717599		6.96278	±	0.829074		5.01509	±	0.526437		15.8636	±
			unclassfied	1.8672	±	0.669987		1.67314	±	0.0323191		0.972515	±	0.132533		0.729428	±	0.198722		0.877861	±	0.197001		0.277513	±	0.242966		0.364511	±	0.211861		1.71289	±	0.163912		1.31115	±	0.735515		2.92293	±	1.04125		2.16406	±	0.250858		1.4723	±
			Oribacterium	0.0653733	±	0.0566453		3.91952	±	0.78407		2.33472	±	0.457793		1.64974	±	0.0426426		0.907066	±	0.274846		2.82454	±	0.479265		0.515004	±	0.19715		0.264976	±	0.0479653		0.0642525	±	0.0557299		0.779198	±	0.230578		0.188661	±	0.0395095		0.845665	±
			Lachnoclostridium	0.104985	±	0.0276604		0.753368	±	0.0232983		0.512198	±	0.097999		0.371975	±	0.0195072		0	±	0		0.711514	±	0.276924		0.0253011	±	0.0438228		0.352391	±	0.185624		0.451148	±	0.336177		0	±	0		0.0575697	±	0.0645258		0.140244	±
			[Eubacterium]_ruminantium_group	0.349555	±	0.174208		0.522906	±	0.10132		0.324442	±	0.0220755		0.145958	±	0.127855		0.300247	±	0.0859824		0.0511344	±	0.0521762		0.397705	±	0.173899		0.390081	±	0.186503		0.37822	±	0.333934		0.200432	±	0.192023		0.460667	±	0.109145		0.425695	±
			Lachnospiraceae_AC2044_group	0.688041	±	0.114952		0.188783	±	0.0140941		0.115725	±	0.101393		0.0164757	±	0.0285367		0.182574	±	0.0854558		0	±	0		0.774288	±	0.108518		1.56969	±	0.329194		1.05032	±	0.530089		0.587011	±	0.116384		0.830651	±	0.0894123		0.146891	±
			uncultured	0.860264	±	0.0559066		0.219455	±	0.0251094		0.155678	±	0.0576739		0.151284	±	0.131035		0.185183	±	0.0329414		0	±	0		0.475907	±	0.170832		0.718952	±	0.0707315		0.594535	±	0.148839		0.569088	±	0.144238		0.737622	±	0.0865319		0.254478	±
			Lachnospiraceae_NK3A20_group	0.138273	±	0.145328		0.454285	±	0.100434		0.226683	±	0.0699553		0.413472	±	0.110114		0.377131	±	0.205656		0.316693	±	0.321682		0.22812	±	0.0942069		0.101467	±	0.034265		0.0582247	±	0.0568891		0.150609	±	0.0695507		0.0950267	±	0.104698		0.129173	±
			Lachnospiraceae_XPB1014_group	0.736286	±	0.19354		0.116865	±	0.0693185		0.0141723	±	0.0245472		0.0307888	±	0.0340755		0.101729	±	0.0340273		0.0144852	±	0.0250891		0.485764	±	0.0745324		0.590384	±	0.211407		0.331489	±	0.0108127		0.285397	±	0.270921		0.912205	±	0.30687		0.0586331	±
			Butyrivibrio	0.033305	±	0.057686		0.0347761	±	0.0341349		0.143625	±	0.124391		0.17453	±	0.0930376		0.541146	±	0.0729513		0.0613874	±	0.106326		0	±	0		0	±	0		0.0439438	±	0.0463435		0.03885	±	0.0672902		0.0772567	±	0.0816481		0.0468748	±
			Lachnospiraceae_UCG-009	0.291891	±	0.048602		0.0450755	±	0.0780731		0.0312512	±	0.0541287		0.0384458	±	0.0374883		0.0847001	±	0.146705		0	±	0		0.135595	±	0.117584		0.166235	±	0.158004		0.109583	±	0.0993459		0.251672	±	0.061734		0.262766	±	0.105752		0.326305	±
			Lachnospiraceae_ND3007_group	0.764517	±	0.0736692		0.120009	±	0.103949		0.0058596	±	0.0101491		0.117477	±	0.024729		0.0354421	±	0.0613876		0.0405585	±	0.0702495		0.144475	±	0.144217		0.527749	±	0.0945686		0.203141	±	0.2061		0.353769	±	0.202524		0.688695	±	0.143166		0.105464	±
			Lachnospiraceae_FCS020_group	0.177369	±	0.163575		0.0561014	±	0.0971705		0.0812025	±	0.0710988		0.0389426	±	0.0674505		0.0860738	±	0.149084		0	±	0		0.240492	±	0.0158442		0.549102	±	0.047797		0.79211	±	0.318232		0.179764	±	0.156372		0.301615	±	0.115508		0.0428232	±
			probable_genus_10	0.438672	±	0.174485		0.0748052	±	0.0648009		0.0330688	±	0.0572768		0	±	0		0.103945	±	0.0919534		0	±	0		0.108691	±	0.118479		1.16374	±	0.274389		0.781297	±	0.438054		0.256657	±	0.196266		0.222314	±	0.0985379		0.0259535	±
			[Eubacterium]_ventriosum_group	0.151962	±	0.131616		0.102416	±	0.0261839		0.0291914	±	0.050561		0.0489303	±	0.0424015		0	±	0		0	±	0		0.0699965	±	0.121237		0.130115	±	0.225366		0.360892	±	0.490419		0.0729076	±	0.12628		0.265457	±	0.104503		0	±
		Streptococcaceae	Streptococcus	0.0485314	±	0.0504112		6.18326	±	0.894701		7.59913	±	0.410927		7.47948	±	2.31386		3.20948	±	1.41914		14.0191	±	4.18071		0.0958707	±	0.0863479		0.0687625	±	0.0677373		0	±	0		0.102071	±	0.176791		0.596531	±	0.218496		0.75245	±
		Selenomonadaceae	Selenomonas	0.189847	±	0.0581294		3.12862	±	0.305236		2.95608	±	0.474205		2.52165	±	0.347771		2.50217	±	0.325189		1.49352	±	1.40876		1.45799	±	0.0763429		0.114744	±	0.100108		0.039469	±	0.0683622		0.182199	±	0.161185		0.0729006	±	0.0822806		1.76356	±
			Veillonellaceae_UCG-001	1.33401	±	0.203139		0.204574	±	0.113102		0.0409423	±	0.0709141		0.0760586	±	0.0667386		0.259961	±	0.170482		0.104293	±	0.180641		0.298692	±	0.071957		1.12932	±	0.174309		0.444912	±	0.388564		0.648782	±	0.855685		1.47935	±	0.212053		0.279165	±
			Anaerovibrio	0.0366355	±	0.0634546		2.01206	±	0.120928		1.23563	±	0.196403		0.816127	±	0.168621		0	±	0		0.396702	±	0.362943		0.0269878	±	0.0467443		0	±	0		0	±	0		0	±	0		0.0282925	±	0.0490041		0.0884382	±
			Schwartzia	0.21472	±	0.189661		0.209804	±	0.0474809		0.131411	±	0.114852		0.161734	±	0.0146911		0.0866001	±	0.0763678		0.214974	±	0.199045		0.0578516	±	0.0514675		0.172489	±	0.0352119		0.0473653	±	0.0820391		0	±	0		0.190594	±	0.175473		0.0717386	±
		Acidaminococcaceae	Succiniclasticum	2.34187	±	0.207055		1.62568	±	0.642752		1.62038	±	0.40895		1.64065	±	0.275575		1.48525	±	0.0781442		1.77795	±	0.355896		1.82256	±	0.187726		2.04911	±	0.654436		1.99278	±	0.606246		2.01921	±	0.585907		2.45938	±	1.00527		1.50614	±
		Christensenellaceae	Christensenellaceae_R-7_group	1.68376	±	0.0941714		0.613066	±	0.010416		0.485345	±	0.0693482		0.408914	±	0.0262372		0.844158	±	0.28159		0.537784	±	0.504065		1.5134	±	0.302694		1.90887	±	0.196453		2.48064	±	1.04898		1.91349	±	0.306056		2.13528	±	0.123505		1.3529	±
		Hungateiclostridiaceae	Saccharofermentans	1.42297	±	0.158489		0.900123	±	0.142767		0.595523	±	0.0590812		0.339555	±	0.113693		1.0368	±	0.0164001		0.706002	±	0.124505		1.76931	±	0.34437		2.4655	±	0.281		2.63173	±	0.57136		1.37246	±	0.289094		1.69044	±	0.376578		1.15333	±
		Planococcaceae	Lysinibacillus	0.119518	±	0.150559		1.93396	±	1.12763		0	±	0		0	±	0		0.0370104	±	0.0641039		1.74098	±	0.362261		3.53494	±	4.02783		2.36793	±	3.16343		2.6252	±	1.62542		2.99653	±	0.136506		1.03466	±	1.18248		0.0185134	±
		Acholeplasmataceae	Anaeroplasma	0.719104	±	0.181463		1.86016	±	1.08686		1.41123	±	0.483344		1.52684	±	0.757433		0.809234	±	0.302224		0.10719	±	0.185659		0.475176	±	0.267407		0.782636	±	0.356595		0.562367	±	0.512082		0.170058	±	0.155896		0.125636	±	0.0246208		0.79285	±
		[Eubacterium]_coprostanoligenes_group	[Eubacterium]_coprostanoligenes_group	0.449783	±	0.0435934		0.231992	±	0.163169		0.209447	±	0.0445703		0.119663	±	0.103739		0.140512	±	0.0731899		0.141675	±	0.147655		0.481834	±	0.167415		0.726778	±	0.315917		0.420985	±	0.45316		0.766271	±	0.397408		0.544628	±	0.182655		0.198017	±
		Ruminococcaceae	Ruminococcus	0.423548	±	0.285869		0.357007	±	0.0706915		0.187868	±	0.0728248		0.0239647	±	0.041508		0.125727	±	0.112001		0.0991886	±	0.141109		0.31122	±	0.16142		0.393552	±	0.287128		0.264274	±	0.0651432		0.125141	±	0.168816		0.716037	±	0.562249		0.21317	±
		unclassfied	unclassfied	0.0549533	±	0.0951819		0.123441	±	0.0237315		0.0600351	±	0.0538122		0	±	0		0.0231	±	0.0400104		0	±	0		0.143891	±	0.145005		0.335619	±	0.172758		0.397285	±	0.348866		0.269669	±	0.253485		0.244691	±	0.0491948		0.14796	±
	Proteobacteria	Succinivibrionaceae	Succinivibrio	1.15005	±	0.163825		7.18307	±	0.258192		8.48908	±	0.191515		5.86274	±	0.392743		8.80636	±	0.487072		7.91796	±	0.96127		16.9671	±	3.53428		1.17003	±	0.257943		1.00798	±	0.189322		2.79274	±	0.394638		1.53864	±	0.195908		20.9842	±
			Anaerobiospirillum	0	±	0		0.306769	±	0.0805724		0.175113	±	0.0253247		0.0962719	±	0.0503177		0.103818	±	0.0351287		0.0450174	±	0.0779724		0.0850801	±	0.022813		0.00919489	±	0.015926		0	±	0		0	±	0		0	±	0		0.0474369	±
			Ruminobacter	0.188225	±	0.0415562		0.0193494	±	0.0183046		0.902881	±	0.400926		0.720646	±	0.116013		0.0836645	±	0.0409976		0	±	0		0.0321991	±	0.0308948		0.104194	±	0.0445541		0.0332985	±	0.0296492		0.246068	±	0.0520986		0.163897	±	0.0207671		0.0364624	±
		Moraxellaceae	Acinetobacter	0.125066	±	0.216621		0.00758127	±	0.0131311		0	±	0		0	±	0		0	±	0		0	±	0		0.162485	±	0.145312		1.25632	±	2.1271		4.3265	±	6.76145		4.01855	±	6.96033		1.84445	±	3.01696		0.0865683	±
	Fibrobacterota	Fibrobacteraceae	Fibrobacter	0.817741	±	0.165443		0.920605	±	0.296897		0.362805	±	0.063241		0.168033	±	0.118949		0	±	0		0.445908	±	0.420132		2.38629	±	0.89485		5.47393	±	0.354447		10.5076	±	1.93373		0.298851	±	0.331968		0.268707	±	0.0493591		1.32082	±
	Verrucomicrobiota	WCHB1-41	WCHB1-41	3.88058	±	0.410711		1.32166	±	0.253147		0.584893	±	0.334119		0.283437	±	0.107862		1.33049	±	0.304186		0.569695	±	0.494404		2.22158	±	0.172251		2.39488	±	0.105018		1.12348	±	0.227183		3.03445	±	0.581774		3.47494	±	0.242445		1.30354	±
	Spirochaetota	Spirochaetaceae	Treponema	0.649277	±	0.187329		0.334459	±	0.112401		0.56657	±	0.165251		0.680951	±	0.250526		1.19742	±	0.152337		0.0811171	±	0.140499		0.341637	±	0.0618599		0.533489	±	0.208287		0.390886	±	0.167186		0.351352	±	0.144499		0.424929	±	0.190381		0.13982	±
	Patescibacteria	Saccharimonadaceae	Candidatus_Saccharimonas	0.509094	±	0.0831941		0.0618572	±	0.0129126		0.0283447	±	0.0490944		0	±	0		0.105806	±	0.109935		0	±	0		0.0733297	±	0.127011		0.318037	±	0.1041		0.134747	±	0.142245		0.184608	±	0.163948		0.277697	±	0.062041		0.0764707	±
		Absconditabacteriales_(SR1)	Absconditabacteriales_(SR1)	0.383333	±	0.0661216		0.0391326	±	0.0221913		0.0351576	±	0.0608948		0.0681463	±	0.0390791		0.0652123	±	0.0568694		0.0260734	±	0.0451604		0.0434319	±	0.0547953		0.340745	±	0.131691		0.146326	±	0.127603		0.183525	±	0.0217311		0.254302	±	0.196805		0.124503	±
	Average value with standard deviation (SD).
[truncated: 43 more columns]

## Sheet: Table S2
	Table S2: Relative contributions of fermentation parameters to PC1 and PC2 of the weighted UniFrac-based PCoA as determined by envfit analysis
		PC1_contribution	PC2_contribution
	Formate	90.0291	9.97091
	Lactate	48.0929	51.9071
	Acetate	37.3054	62.6946
	Total.SCFAs	26.5743	73.4257
	Gas	16.7807	83.2193
	Propionate	15.4791	84.5209
	n.Butyrate	14.8606	85.1394

## Sheet: Table S3
	Table S3: Genus-level bacterial community composition in five MC groups, showing taxa with a mean relative abundance of ≥ 0.1%
	Phyla	Family	Genus	MC-I				MC-II				MC-III				MC-IV				MC-V				p value
	Bacteroidota	Prevotellaceae	Prevotella	49.4423	±	4.71283	ab	28.0996	±	4.85342	d	40.0278	±	3.89348	bc	41.8554	±	3.34906	ab	32.8413	±	1.56371	cd	<0.0001
			Prevotellaceae_UCG-003	0.648772	±	0.411631	a	0.257742	±	0.152189	bc	0.479605	±	0.273762	ab	0.427502	±	0.655532	c	0.353891	±	0.149218	abc	0.0006
			Prevotellaceae_YAB2003_group	0.0910627	±	0.0668987	c	0.855506	±	0.597579	a	0.337183	±	0.187083	ab	0.177662	±	0.183959	bc	0.115845	±	0.0741164	bc	<0.0001
			Prevotellaceae_UCG-001	0.267912	±	0.179071	a	0.0514205	±	0.0541273	c	0.0924412	±	0.0926684	bc	0.0886869	±	0.0833461	bc	0.183675	±	0.0697025	ab	<0.0001
			Prevotellaceae_Ga6A1_group	0.155514	±	0.0721401	a	0.102768	±	0.0756854	ab	0.160714	±	0.164191	ab	0.0505374	±	0.0347305	b	0.0849685	±	0.0511921	ab	0.0103
		Rikenellaceae	Rikenellaceae_RC9_gut_group	9.40563	±	2.57454	a	4.44831	±	1.23395	b	6.78877	±	0.957055	a	4.94457	±	2.77646	b	6.2262	±	2.06158	ab	<0.0001
		Bacteroidales_BS11_gut_group	Bacteroidales_BS11_gut_group	1.40286	±	0.477031	a	0.557837	±	0.296152	b	0.794181	±	0.284299	ab	0.565235	±	0.230507	b	0.800533	±	0.344101	ab	<0.0001
		F082	F082	1.45803	±	0.769367	a	0.327849	±	0.310848	b	0.517986	±	0.321051	b	0.347714	±	0.130187	b	0.646471	±	0.367863	ab	<0.0001
		Bacteroidales_RF16_group	Bacteroidales_RF16_group	0.208695	±	0.108564		0.255118	±	0.166578		0.157399	±	0.119379		0.158801	±	0.0803984		0.243132	±	0.132363		0.1381
	Firmicutes	Lachnospiraceae	Pseudobutyrivibrio	4.63099	±	1.62322	c	31.4067	±	1.92848	a	15.0401	±	3.8851	b	14.5172	±	3.11888	b	12.1928	±	4.01946	bc	<0.0001
			unclassfied	1.99565	±	0.787735	a	0.803499	±	0.532385	b	1.08833	±	0.669803	b	1.40364	±	0.846197	ab	1.4947	±	0.411283	ab	0.0002
			Oribacterium	0.272492	±	0.289948	b	1.8509	±	0.750544	a	2.07613	±	1.16082	a	0.909276	±	0.560236	ab	0.504201	±	0.135703	b	<0.0001
			Lachnoclostridium	0.193219	±	0.234665	b	0.289505	±	0.500593	b	0.6084	±	0.372266	a	0.356433	±	0.416432	ab	0.0987784	±	0.060049	b	0.0008
			[Eubacterium]_ruminantium_group	0.355791	±	0.200253		0.216232	±	0.215522		0.389688	±	0.238622		0.388194	±	0.140709		0.343641	±	0.176989		0.0642
			Lachnospiraceae_AC2044_group	0.945144	±	0.437037	a	0.129882	±	0.0918762	bc	0.104678	±	0.0985804	c	0.273564	±	0.273878	bc	0.325394	±	0.115625	ab	<0.0001
			uncultured	0.696092	±	0.142448	a	0.10478	±	0.0735024	d	0.165125	±	0.11499	cd	0.284104	±	0.133031	bc	0.577253	±	0.209204	ab	<0.0001
			Lachnospiraceae_NK3A20_group	0.10872	±	0.084055	b	0.490562	±	0.317125	a	0.285059	±	0.188722	ab	0.2556	±	0.233098	ab	0.32241	±	0.102127	a	0.0003
			Lachnospiraceae_XPB1014_group	0.571152	±	0.310394	a	0.0464379	±	0.065237	c	0.139817	±	0.153025	c	0.193708	±	0.180726	bc	0.47261	±	0.164715	ab	<0.0001
			Butyrivibrio	0.0386711	±	0.0550729	b	0.611894	±	0.211863	a	0.0784497	±	0.0878568	b	0.037686	±	0.0510801	b	0.615328	±	0.428197	a	<0.0001
			Lachnospiraceae_UCG-009	0.216429	±	0.111304	a	0.0747917	±	0.113798	b	0.366989	±	0.867693	b	0.342961	±	0.357536	a	0.18048	±	0.0808649	ab	0.0004
			Lachnospiraceae_ND3007_group	0.507574	±	0.2512	a	0.0444633	±	0.0488827	c	0.0700747	±	0.0729673	bc	0.113856	±	0.0756962	bc	0.353921	±	0.222693	ab	<0.0001
			Lachnospiraceae_FCS020_group	0.399992	±	0.291229	a	0.0753534	±	0.114447	b	0.16883	±	0.246139	b	0.12116	±	0.102378	b	0.156978	±	0.0675982	ab	0.0011
			probable_genus_10	0.572535	±	0.430288	a	0.0440491	±	0.0874821	b	0.099748	±	0.167569	b	0.0911864	±	0.0876964	b	0.114186	±	0.103282	ab	<0.0001
			[Eubacterium]_ventriosum_group	0.196267	±	0.24368		0.0286157	±	0.0664408		0.175936	±	0.240086		0.15342	±	0.301052		0.0980638	±	0.123695		0.0376
		Streptococcaceae	Streptococcus	0.163179	±	0.252543	c	4.93797	±	2.0662	a	7.14204	±	3.48761	a	0.552796	±	0.44431	bc	3.0935	±	2.00659	ab	<0.0001
		Selenomonadaceae	Selenomonas	0.119832	±	0.10491	c	3.35255	±	0.987	a	2.3241	±	0.816445	ab	1.87022	±	0.538182	b	1.20059	±	0.415581	bc	<0.0001
			Veillonellaceae_UCG-001	1.00727	±	0.558531	a	0.178282	±	0.164814	b	0.140083	±	0.154798	b	0.300905	±	0.183081	ab	0.649957	±	0.246342	a	<0.0001
			Anaerovibrio	0.0129856	±	0.0345938	b	0.122689	±	0.144083	b	1.10283	±	0.587955	a	0.116194	±	0.134152	b	0.246938	±	0.180665	ab	<0.0001
			Schwartzia	0.125034	±	0.135816	b	0.333308	±	0.218047	a	0.151677	±	0.091732	ab	0.0637992	±	0.057466	b	0.103008	±	0.0643646	b	<0.0001
		Acidaminococcaceae	Succiniclasticum	2.17247	±	0.593483	a	1.22277	±	0.683635	b	1.99669	±	0.629487	a	1.78677	±	0.537924	ab	1.87202	±	0.144881	ab	0.0019
		Christensenellaceae	Christensenellaceae_R-7_group	2.02441	±	0.507086	ab	0.629261	±	0.402043	c	0.872913	±	0.525737	c	1.29275	±	0.386379	bc	2.30095	±	0.620892	a	<0.0001
		Hungateiclostridiaceae	Saccharofermentans	1.91662	±	0.628073	a	0.925114	±	0.49521	b	0.95563	±	0.491577	b	1.2279	±	0.342091	ab	1.41685	±	0.314075	ab	<0.0001
		Planococcaceae	Lysinibacillus	1.82877	±	1.80674	a	0.149992	±	0.336393	b	1.62296	±	2.66843	ab	0.786663	±	2.08562	ab	1.40023	±	1.87261	ab	0.0064
		Acholeplasmataceae	Anaeroplasma	0.47196	±	0.380322		0.80422	±	0.507513		0.761221	±	0.883824		0.538818	±	0.228733		0.915111	±	0.418269		0.1558
		[Eubacterium]_coprostanoligenes_group	[Eubacterium]_coprostanoligenes_group	0.581689	±	0.30424	a	0.0609019	±	0.0942725	b	0.185709	±	0.131831	b	0.23225	±	0.172539	ab	0.605249	±	0.23425	a	<0.0001
		Ruminococcaceae	Ruminococcus	0.38451	±	0.338673	a	0.103068	±	0.0982309	b	0.292089	±	0.220566	a	0.208913	±	0.159558	ab	0.272592	±	0.200966	ab	0.005
		unclassfied	unclassfied	0.260443	±	0.216363	ab	0.0264934	±	0.0530649	c	0.0924757	±	0.096866	bc	0.15037	±	0.113663	ab	0.272877	±	0.1256	a	<0.0001
	Proteobacteria	Succinivibrionaceae	Succinivibrio	1.53189	±	0.710618	c	13.1755	±	5.01458	ab	8.07448	±	1.48394	b	18.6548	±	3.23439	a	14.3512	±	1.9273	ab	<0.0001
			Anaerobiospirillum	0.00183898	±	0.00712234	c	0.0736879	±	0.0606413	bc	0.176687	±	0.0961481	ab	0.12183	±	0.10584	b	0.892396	±	0.576248	a	<0.0001
			Ruminobacter	0.147137	±	0.0824415	a	0.0226704	±	0.0354665	b	0.264518	±	0.386023	ab	0.0159414	±	0.0208586	b	0.0325379	±	0.0279125	ab	0.0002
		Moraxellaceae	Acinetobacter	2.31418	±	4.26726	a	0.00723162	±	0.0306812	b	0.0443512	±	0.11822	b	0.0566712	±	0.103957	ab	0.715052	±	1.74028	ab	0.0035
	Fibrobacterota	Fibrobacteraceae	Fibrobacter	3.47337	±	4.23133	a	0.0202519	±	0.0475647	b	1.08558	±	0.873655	a	1.12875	±	1.03959	a	4.90267	±	4.90837	a	<0.0001
	Verrucomicrobiota	WCHB1-41	WCHB1-41	2.78167	±	1.04236	a	1.33364	±	0.619701	bc	1.0332	±	0.663604	c	1.55846	±	0.693173	abc	2.31926	±	1.01832	ab	<0.0001
	Spirochaetota	Spirochaetaceae	Treponema	0.469987	±	0.189496	ab	0.733813	±	0.448443	a	0.304922	±	0.259895	bc	0.173365	±	0.106729	c	0.310592	±	0.184633	abc	0.0002
	Patescibacteria	Saccharimonadaceae	Candidatus_Saccharimonas	0.284836	±	0.166796	a	0.0923288	±	0.0727016	bc	0.0453571	±	0.0618718	c	0.0708736	±	0.0623207	c	0.24138	±	0.151146	ab	<0.0001
		Absconditabacteriales_(SR1)	Absconditabacteriales_(SR1)	0.261646	±	0.140398	a	0.0521525	±	0.0564868	c	0.0534945	±	0.0491599	c	0.0866567	±	0.0512651	bc	0.179517	±	0.0972756	ab	<0.0001
	Average value with standard deviation (SD). P-vales were determined by Kruskall Wallis rank-sum test. Values with differing letters were significantly different determined by Dunn’s Multiple Comparison Test (p-value <0.05).

## Sheet: Table S4
	Table S4: The farmentation profile of 26 substrates.
		Blank				Timothy hay				Concentrate and timothy hay 1:1				Concentrate				Rice straw hay				Oats hay				Fermented bagasse				White birch wood				Willow wood				Larch wood				Fir wood				Steamed white birch
	pH	6.837	±	0.028		6.605	±	0.0266646		6.53067	±	0.0332466		6.44167	±	0.01823		6.75367	±	0.0316596		6.60367	±	0.0349333		6.812	±	0.0144222		6.805	±	0.0401497		6.85	±	0.026		6.81933	±	0.0422532		6.725	±	0.0629524		6.716	±	0.0202978
	ml
	Gas	0.8	±	0.2		6.13333	±	0.11547		8.8	±	0.34641		10	±	0.2		3	±	0		5.53333	±	0.416333		1.93333	±	0.057735		1.1	±	0.1		1.46667	±	0.11547		0.933333	±	0.11547		0.166667	±	0.057735		2.96667	±	0.057735
	mmol/L
	Total SCFAs	18.8433	±	2.20403		43.7633	±	4.63204		58.4567	±	8.59782		63.2967	±	2.23191		30.2967	±	0.739211		36.36	±	0.43715		24.3967	±	0.823731		21.7833	±	2.21146		20.6833	±	0.818311		21.3267	±	0.361709		21.0067	±	1.89276		29.1933	±	3.49985
	Acetate	13.26	±	1.46656		28.0733	±	2.91359		34.7833	±	4.86636		35.4567	±	1.23913		19.1433	±	0.436157		22.6167	±	0.406243		16.3367	±	0.53799		15.1667	±	1.50221		14.1233	±	0.59079		15.0133	±	0.247857		14.6833	±	1.29408		19.8267	±	2.32986
	Propionate	3.60667	±	0.473533		12.08	±	1.30985		18.8267	±	2.9797		22.07	±	0.815046		8.38333	±	0.245832		10.5733	±	0.173877		5.68667	±	0.192959		4.40667	±	0.493694		4.61667	±	0.0981495		4.17	±	0.1		4.09333	±	0.3646		6.92	±	0.838809
	n-Butyrate	1.97667	±	0.265769		3.61	±	0.418688		4.84667	±	0.752352		5.77	±	0.18		2.77	±	0.08		3.17	±	0.0264575		2.37333	±	0.102632		2.21	±	0.217945		1.94333	±	0.145717		2.14333	±	0.0665833		2.23	±	0.23516		2.44667	±	0.332916
	%
	Acetate	70.4068	±	0.503977		64.1586	±	0.273506		59.5492	±	0.483153		56.0171	±	0.0820095		63.1883	±	0.254233		62.1997	±	0.490299		66.964	±	0.0776991		69.6375	±	0.193137		68.2799	±	0.246025		70.3974	±	0.0906417		69.9069	±	0.140838		67.9293	±	0.232288
	Propionate	19.1177	±	0.355962		27.5976	±	0.0932097		32.1671	±	0.407581		34.8662	±	0.08943		27.6694	±	0.295209		29.0806	±	0.439038		23.3093	±	0.106998		20.2147	±	0.230203		22.3316	±	0.423559		19.552	±	0.222747		19.487	±	0.0745106		23.7012	±	0.0550987
	n-Butyrate	10.4755	±	0.189937		8.24378	±	0.190621		8.28372	±	0.0756429		9.11667	±	0.0386304		9.14237	±	0.0679151		8.71975	±	0.174728		9.72671	±	0.170548		10.1478	±	0.133839		9.38856	±	0.403005		10.0506	±	0.292344		10.6061	±	0.177985		8.36946	±	0.178387
	A/P
	mmol/L
	Lactate	0	±	0		0	±	0		0	±	0		0	±	0		0	±	0		6.50667	±	0.0378594		0	±	0		0	±	0		0	±	0		0	±	0		0	±	0		0	±	0
	Formate	0	±	0		0	±	0		0	±	0		0	±	0		0	±	0		0	±	0		0	±	0		0	±	0		0	±	0		0	±	0		0	±	0		0	±	0
	Average value with standard deviation (SD).
[truncated: 42 more columns]

## Sheet: raw data
	Group	pH	Gas (ml)	Total SCFAs (mmol/L)	Acetate (mmol/L)	Propionate (mmol/L)	n-Butyrate (mmol/L)	Acetate (%)	Propionate (%)	n-Butyrate (%)	A/P	Lactate (mmol/L)	Formate (mmol/L)	d__Bacteria;p__Bacteroidota;c__Bacteroidia;o__Bacteroidales;f__Prevotellaceae;g__Prevotella	d__Bacteria;p__Firmicutes;c__Clostridia;o__Lachnospirales;f__Lachnospiraceae;g__Pseudobutyrivibrio	d__Bacteria;p__Proteobacteria;c__Gammaproteobacteria;o__Aeromonadales;f__Succinivibrionaceae;g__Succinivibrio	d__Bacteria;p__Bacteroidota;c__Bacteroidia;o__Bacteroidales;f__Rikenellaceae;g__Rikenellaceae_RC9_gut_group	d__Bacteria;p__Firmicutes;c__Bacilli;o__Lactobacillales;f__Streptococcaceae;g__Streptococcus	d__Bacteria;p__Firmicutes;c__Negativicutes;o__Veillonellales-Selenomonadales;f__Selenomonadaceae;g__Selenomonas	d__Bacteria;p__Firmicutes;c__Negativicutes;o__Acidaminococcales;f__Acidaminococcaceae;g__Succiniclasticum	d__Bacteria;p__Fibrobacterota;c__Fibrobacteria;o__Fibrobacterales;f__Fibrobacteraceae;g__Fibrobacter	d__Bacteria;p__Verrucomicrobiota;c__Kiritimatiellae;o__WCHB1-41;f__WCHB1-41;g__WCHB1-41	d__Bacteria;p__Firmicutes;c__Clostridia;o__Lachnospirales;f__Lachnospiraceae;__	d__Bacteria;p__Firmicutes;c__Clostridia;o__Christensenellales;f__Christensenellaceae;g__Christensenellaceae_R-7_group	d__Bacteria;p__Firmicutes;c__Clostridia;o__Lachnospirales;f__Lachnospiraceae;g__Oribacterium	d__Bacteria;p__Firmicutes;c__Clostridia;o__Clostridia;f__Hungateiclostridiaceae;g__Saccharofermentans	d__Bacteria;p__Firmicutes;c__Bacilli;o__Bacillales;f__Planococcaceae;g__Lysinibacillus	d__Bacteria;p__Bacteroidota;c__Bacteroidia;o__Bacteroidales;f__Bacteroidales_BS11_gut_group;g__Bacteroidales_BS11_gut_group	d__Bacteria;p__Firmicutes;c__Bacilli;o__Acholeplasmatales;f__Acholeplasmataceae;g__Anaeroplasma	d__Bacteria;p__Bacteroidota;c__Bacteroidia;o__Bacteroidales;f__F082;g__F082	d__Bacteria;p__Proteobacteria;c__Gammaproteobacteria;o__Pseudomonadales;f__Moraxellaceae;g__Acinetobacter	d__Bacteria;p__Bacteroidota;c__Bacteroidia;o__Bacteroidales;f__Prevotellaceae;g__Prevotellaceae_UCG-003	d__Bacteria;p__Spirochaetota;c__Spirochaetia;o__Spirochaetales;f__Spirochaetaceae;g__Treponema	d__Bacteria;p__Firmicutes;c__Negativicutes;o__Veillonellales-Selenomonadales;f__Selenomonadaceae;g__Veillonellaceae_UCG-001	d__Bacteria;p__Firmicutes;c__Negativicutes;o__Veillonellales-Selenomonadales;f__Selenomonadaceae;g__Anaerovibrio	d__Bacteria;p__Bacteroidota;c__Bacteroidia;o__Bacteroidales;f__Prevotellaceae;g__Prevotellaceae_YAB2003_group	d__Bacteria;p__Firmicutes;c__Clostridia;o__Lachnospirales;f__Lachnospiraceae;g__Lachnoclostridium	d__Bacteria;p__Firmicutes;c__Clostridia;o__Lachnospirales;f__Lachnospiraceae;g__[Eubacterium]_ruminantium_group	d__Bacteria;p__Firmicutes;c__Clostridia;o__Lachnospirales;f__Lachnospiraceae;g__Lachnospiraceae_AC2044_group	d__Bacteria;p__Firmicutes;c__Clostridia;o__Lachnospirales;f__Lachnospiraceae;g__uncultured	d__Bacteria;p__Firmicutes;c__Clostridia;o__Lachnospirales;f__Lachnospiraceae;g__Lachnospiraceae_NK3A20_group	d__Bacteria;p__Firmicutes;c__Clostridia;o__Oscillospirales;f__[Eubacterium]_coprostanoligenes_group;g__[Eubacterium]_coprostanoligenes_group	d__Bacteria;p__Firmicutes;c__Clostridia;o__Lachnospirales;f__Lachnospiraceae;g__Lachnospiraceae_XPB1014_group	d__Bacteria;p__Firmicutes;c__Clostridia;o__Lachnospirales;f__Lachnospiraceae;g__Butyrivibrio	d__Bacteria;p__Firmicutes;c__Clostridia;o__Oscillospirales;f__Ruminococcaceae;g__Ruminococcus	d__Bacteria;p__Firmicutes;c__Clostridia;o__Lachnospirales;f__Lachnospiraceae;g__Lachnospiraceae_UCG-009	d__Bacteria;p__Bacteroidota;c__Bacteroidia;o__Bacteroidales;f__Bacteroidales_RF16_group;g__Bacteroidales_RF16_group	d__Bacteria;p__Proteobacteria;c__Gammaproteobacteria;o__Aeromonadales;f__Succinivibrionaceae;g__Anaerobiospirillum	d__Bacteria;p__Firmicutes;c__Clostridia;o__Lachnospirales;f__Lachnospiraceae;g__Lachnospiraceae_ND3007_group
Blank1	MC1	6.809	1	16.51	11.72	3.09	1.7	70.9873	18.7159	10.2968	3.79288	0	0	57.3318	2.74583	0.977573	10.9402	0.100633	0.129385	2.57332	0.80506	4.0253	1.10696	1.65325	0	1.59574	0	0.618171	0.531915	1.92639	0	0.632547	0.445658	1.56699	0	0.0862565	0.129385	0.531915	0.560667	0.920069	0	0.431282	0.546291	0	0.115009	0.244393	0.186889	0	0.848189
Blank2	MC1	6.837	0.8	20.89	14.64	4.02	2.23	70.0814	19.2437	10.675	3.64179	0	0	48.9084	2.83759	1.16901	12.4894	0.0449618	0.194834	2.27806	0.989159	3.4171	2.1232	1.60863	0.0999151	1.38882	0.0699406	1.54868	0.89424	2.80262	0	0.92921	0.814308	1.19399	0.109907	0.139881	0.0749363	0.184843	0.719389	0.809312	0.289754	0.499575	0.72938	0.0999151	0.679422	0.289754	0.484588	0	0.709397
Blank3	MC1	6.865	0.6	19.13	13.42	3.71	2	70.1516	19.3936	10.4548	3.61725	0	0	47.91	2.79956	1.30357	11.9486	0	0.245322	2.17423	0.659002	4.19934	2.37145	1.78941	0.0962047	1.28433	0.288614	1.95777	0.731156	3.2421	0.375198	0.6109	0.687864	1.24104	0	0.0962047	0.110635	0.331906	0.784068	0.851412	0.125066	0.418491	0.933186	0	0.476213	0.341527	0.250132	0	0.735966
Timothy hay1	MC3	6.575	6	46.78	30.07	12.91	3.8	64.2796	27.5973	8.12313	2.3292	0	0	37.1588	12.3044	7.21889	6.64119	5.64956	3.11135	1.86499	1.21452	1.42831	1.70579	0.62318	3.22507	1.06441	1.76947	0.977984	2.5655	0.459425	0.0227438	0.559498	0.36845	0.181951	1.87864	0.33206	0.777838	0.418486	0.177402	0.231987	0.345706	0.386645	0.113719	0.0682314	0.409389	0	0.391194	0.213792	0.181951
Timothy hay2	MC3	6.626	6.2	46.08	29.42	12.76	3.9	63.8455	27.691	8.46354	2.30564	0	0	33.1243	17.7946	6.90885	5.86391	7.21618	3.44213	2.11445	0.620813	1.03264	1.64116	0.602373	4.76981	0.829799	3.1348	0.823652	0.608519	0.497879	0	0.0676133	0.208986	0.104493	2.11445	0.417973	0.731452	0.620813	0.1844	0.190546	0.473293	0.0614666	0.0491733	0	0.2766	0.135227	0.0983465	0.35036	0
Timothy hay3	MC3	6.614	6.2	38.43	24.73	10.57	3.13	64.3508	27.5046	8.14468	2.33964	0	0	35.5168	15.7213	7.42149	6.35784	5.68403	2.83239	0.897606	0.926483	1.50403	1.67248	0.613645	3.76369	0.806161	0.897606	1.03718	2.40645	0.601612	0	0.502948	0.425942	0.327277	2.04308	0.33209	0.750812	0.529419	0.204548	0.235832	0.543858	0.247864	0.187703	0.0360967	0.385032	0	0.308026	0.356154	0.178077
Concentrate and timothy hay 1:11	MC3	6.5	8.4	48.68	29.26	15.43	3.99	60.1068	31.6968	8.19638	1.89631	0	0	38.7755	15.6888	8.6404	6.67517	7.71447	3.47695	1.8613	0.292895	0.529101	0.907029	0.434618	2.35261	0.529101	0	1.24244	1.73375	0.222033	0	0.269274	0.552721	0.122827	1.40779	0.552721	0.524376	0.325964	0.188964	0.207861	0.26455	0.259826	0.042517	0	0.269274	0	0.0944822	0.18424	0
Concentrate and timothy hay 1:12	MC3	6.526	9	64.84	38.44	21	5.4	59.2844	32.3874	8.32819	1.83048	0	0	39.5933	17.0866	8.27376	6.65651	7.14286	2.84191	1.85163	0.416032	0.943396	1.12504	0.457049	2.78331	0.615258	0	1.18364	0.855502	0.814485	0	0.457049	0.73831	0	1.27739	0.351576	0.603539	0.345717	0.158209	0.0937537	0.269542	0.193367	0	0.216805	0.128911	0.0937537	0.15235	0.14649	0.0175788
Concentrate and timothy hay 1:13	MC3	6.566	9	61.85	36.65	20.05	5.15	59.2563	32.4171	8.3266	1.82793	0	0	42.9697	16.4542	8.55308	6.90863	7.94006	2.54938	1.14819	0.379488	0.282184	0.885472	0.564367	1.86825	0.642211	0	1.0217	1.64445	0.554637	0	0.40868	0.40868	0	1.0217	0.467062	0.40868	0.301644	0	0.165418	0.145957	0.175148	0	0.21407	0.165418	0	0.155687	0.194609	0
Concentrate1	MC3	6.445	9.8	65.58	36.75	22.88	5.95	56.0384	34.8887	9.07289	1.60621	0	0	43.2752	17.5595	5.86589	5.81499	10.1412	2.1504	1.32332	0.305382	0.369004	0.559868	0.432625	1.61598	0.216313	0	1.01794	2.08678	1.57781	0	0.305382	0.407176	0	0.648938	0.763456	0.394452	0	0	0	0.534419	0	0	0.26721	0	0	0.0890699	0.0381728	0.114518
Concentrate2	MC3	6.422	10	61.12	34.28	21.25	5.59	56.0864	34.7677	9.14594	1.61318	0	0	47.1849	17.7578	5.46843	5.90429	6.34914	2.5747	1.81982	0.0988542	0.319029	0.948102	0.41339	1.63559	0.44035	0	0.903168	0.665019	0.925635	0	0.193215	0.736913	0.103348	0.8133	0.39991	0.35947	0.238149	0.0494271	0.229162	0.319029	0.184228	0.0674006	0.175242	0.071894	0.0404404	0.0853741	0.125814	0.0943608
Concentrate3	MC3	6.458	10.2	63.19	35.34	22.08	5.77	55.9266	34.9422	9.13119	1.60054	0	0	46.7982	16.9704	6.2539	5.817	5.94807	2.83985	1.7788	0.0998627	0.162277	0.680315	0.380727	1.69767	0.362002	0	1.06104	1.82874	0.786419	0	0.305829	0.898764	0.124828	0.986144	0.667832	0.362002	0.199725	0	0.224691	0.386968	0.17476	0.0249657	0.0811384	0	0.074897	0.156035	0.124828	0.143553
Rice straw hay1	MC2	6.724	3	30.49	19.18	8.54	2.77	62.9059	28.0092	9.08495	2.2459	0	0	36.6011	29.8217	8.5886	3.27216	4.84619	2.17491	1.463	0	1.52178	1.09725	1.02541	1.20828	1.01888	0.111031	0.653125	0.555156	0.254719	0	0.0914375	1.3585	0.0718438	0	0.195938	0	0.372281	0.111031	0.215531	0.600875	0.215531	0.137156	0.457188	0.254719	0	0.346156	0.1045	0
Rice straw hay2	MC2	6.75	3	30.92	19.56	8.51	2.85	63.26	27.5226	9.21734	2.29847	0	0	37.4798	32.2014	8.46616	3.84615	2.32155	2.50635	1.42065	0	1.48995	0.716101	0.519751	0.669901	1.05105	0	0.646801	1.14345	0.3003	0	0.0808501	1.1781	0.40425	0	0	0	0.3234	0.2772	0.15015	0.19635	0.0693001	0.0693001	0.589051	0.0693001	0.2541	0.33495	0.1386	0
Rice straw hay3	MC2	6.787	3	29.48	18.69	8.1	2.69	63.3989	27.4763	9.12483	2.30741	0	0	35.3004	33.4321	9.36432	3.41004	2.4607	2.82524	1.57211	0	0.979722	0.820232	0.987317	0.843017	1.04048	0	0.356953	0.729095	0.554416	0	0.318979	1.05567	0.30379	0	0.136705	0	0.205058	0.15949	0.189869	0.334169	0.136705	0.0987317	0.577201	0.0531632	0	0.318979	0.0683527	0.106326
Oats hay1	MC3	6.644	5.2	36.71	23.04	10.51	3.16	62.7622	28.6298	8.60801	2.1922	6.48	0	40.2225	13.7928	8.18703	6.87467	11.3593	2.79854	1.72953	0.834347	0.886494	0.451938	0.999479	2.60734	0.782201	1.58178	0.938641	0.321571	0.286807	0	0.408483	0.243351	0.31288	0.478011	0.478011	0.538849	0.104293	0	0	0.643143	0.130367	0.0434556	0	0.260734	0	0.425865	0	0.121676
Oats hay2	MC3	6.583	6	36.5	22.58	10.77	3.15	61.863	29.5068	8.63014	2.09656	6.55	0	32.0525	22.8679	8.71603	7.21649	18.8379	0	2.15558	0	0	0	0	3.37395	0.562324	2.15558	0	0	0.562324	0	0.468604	0	0	0	0	1.03093	0	0	0	0	0	0	0	0	0	0	0	0
Oats hay3	MC3	6.584	5.4	35.87	22.23	10.44	3.2	61.9738	29.1051	8.9211	2.12931	6.49	0	39.7422	19.3125	6.85083	6.85083	11.86	1.68201	1.44874	0.503376	0.822591	0.380602	0.613874	2.49233	0.773481	1.48557	0.748926	0	0.589319	0	0.19644	0	0	0.712093	0.368324	0.564764	0.0491099	0	0	0.306937	0.294659	0	0.184162	0.0368324	0	0.0982198	0.135052	0
Fermented bagasse1	MC4	6.8	1.9	23.45	15.72	5.47	2.26	67.0362	23.3262	9.63753	2.87386	0	0	41.5529	13.5093	14.7393	4.42978	0.19499	1.46993	2.0099	2.95985	2.29989	0.519974	1.85991	0.734963	2.10489	1.05495	1.00495	0.40998	0.469977	0.279986	0.129994	0.334983	0.309985	0	0.0449978	0	0.489976	0.704965	0.664967	0.224989	0.449978	0.419979	0	0.494975	0	0.234988	0.0699965	0.144993
Fermented bagasse2	MC4	6.808	1.9	24.95	16.71	5.84	2.4	66.9739	23.4068	9.61924	2.8613	0	0	41.641	14.5374	21.0423	4.76777	0.0369595	1.52766	1.82333	1.35518	2.34077	0.123198	1.37982	0.455833	1.41678	1.3675	0.554392	0.246396	0.406554	0	0.0492793	0.406554	0.221757	0	0	0	0.197117	0.899347	0.332635	0.135518	0.332635	0.566712	0	0.246396	0.209437	0.0739189	0.0739189	0
Fermented bagasse3	MC4	6.828	2	24.79	16.58	5.75	2.46	66.8818	23.1948	9.92336	2.88348	0	0	37.2483	12.853	15.1199	4.78696	0.0556624	1.37638	1.63445	2.84384	2.02409	0.450359	1.30048	0.354215	1.78626	8.18237	0.981682	0.769153	0.566744	0.207469	0.106265	0.283372	0.364336	0.0809635	0.0961441	0.0759032	0.506022	0.718551	0.430118	0.323854	0.662888	0.4706	0	0.192288	0.197348	0.207469	0.111325	0.288432
White birch wood1	MC1	6.809	1.1	22.47	15.62	4.54	2.31	69.5149	20.2047	10.2804	3.44053	0	0	44.7781	5.06652	0.924082	7.87859	0.135426	0	2.80411	5.06652	2.50936	1.84816	2.10308	0.29475	2.78818	0.29475	1.33036	0.509838	1.37019	3.71226	0.693061	0.748825	1.33036	0	0.159324	0.565602	0.605433	1.73664	0.637298	0.103561	0.597467	0.812555	0	0.701028	0	0.119493	0	0.621365
White birch wood2	MC1	6.843	1.2	19.31	13.49	3.86	1.96	69.8602	19.9896	10.1502	3.49482	0	0	45.4294	5.87443	1.43849	9.1695	0.0708617	0.18424	1.64399	5.71145	2.303	1.53061	1.91327	0.290533	2.27466	6.00907	1.60147	0.651927	1.62273	0.0566893	0.418084	0.33305	1.02041	0	0	0.226757	0.283447	1.19048	0.75822	0.134637	0.496032	0.566893	0	0.347222	0.18424	0.311791	0	0.432256
White birch wood3	MC1	6.763	1	23.57	16.39	4.82	2.36	69.5375	20.4497	10.0127	3.40041	0	0	49.0125	4.67285	1.14752	9.13605	0	0.159991	1.69922	5.64383	2.37228	1.7599	1.71025	0.209644	2.33366	0.799956	1.51716	1.18614	1.68267	0	0.369635	0.518592	1.03718	0	0.0937879	0.264813	0.281364	1.78197	0.761337	0.0662032	1.08684	0.391703	0	0.132406	0.314465	0.308948	0.0275847	0.529626
Willow wood1	MC1	6.82	1.4	21.61	14.8	4.73	2.08	68.4868	21.888	9.62517	3.12896	0	0	55.8353	3.15747	1.1191	6.15508	0	0	2.59792	12.2702	0.879297	0.479616	3.67706	0	3.15747	0.799361	0.639488	0	0.39968	0.59952	0	0.239808	0	0	0.279776	0.839329	0	1.63869	0.759392	0	0	0.319744	0	0.19984	0	0.19984	0	0
Willow wood2	MC1	6.864	1.4	20.06	13.71	4.56	1.79	68.345	22.7318	8.92323	3.00658	0	0	43.4517	3.25798	0.789379	6.31503	0	0.118407	1.99498	8.43918	1.16254	1.87657	1.71869	0.0932903	2.02368	3.9146	1.21995	0.685325	1.03337	12.1313	0.348044	0.570506	0.617151	0	0.0538213	0.258342	0.502332	0.609975	0.470039	0.0609975	0.90061	0.333692	0.039469	0.330104	0.193757	0.104055	0	0.197345
Willow wood3	MC1	6.866	1.6	20.38	13.86	4.56	1.96	68.0079	22.3749	9.61727	3.03947	0	0	51.4956	3.11901	1.11545	8.10657	0	0	1.38544	10.8135	1.3286	1.57726	2.04618	0.0994671	2.71403	3.16163	0.817052	1.00178	0.930728	0.248668	0.483126	0.362345	0.717584	0	0.0852575	0.255773	0.632327	0.902309	0.554174	0.113677	0.362345	0.34103	0.0923623	0.262877	0.134991	0.17762	0	0.412078
Larch wood1	MC1	6.78	1	20.91	14.73	4.07	2.11	70.4448	19.4644	10.0909	3.61916	0	0	52.5481	6.48513	2.4825	6.80227	0.306212	0.306212	2.66842	0.656168	2.6028	3.47769	2.06693	0.721785	1.70604	2.91995	0.863955	0.306212	0.853018	0	1.11549	0.284339	1.61855	0	0.0656168	0	0.382765	0.48119	0.710849	0.0984252	0.929571	0.317148	0	0.317148	0.229659	0.0984252	0	0.120297
Larch wood2	MC1	6.864	1	21.51	15.12	4.17	2.22	70.2929	19.3863	10.3208	3.6259	0	0	57.1396	7.92011	3.23691	7.11662	0	0	1.8595	0	3.69605	1.72176	1.56107	1.03306	1.21671	2.91552	1.99725	0	0.573921	0	1.72176	0.252525	0	0	0	0	0	0.711662	0.573921	0.229568	1.05601	0	0	0	0.321396	0.137741	0	0.482094
Larch wood3	MC1	6.814	0.8	21.56	15.19	4.27	2.1	70.4545	19.8052	9.74026	3.55738	0	0	44.2526	6.4831	2.6588	7.40822	0	0.240385	1.52972	0.240385	2.80449	3.56935	2.11247	0.582751	1.19464	3.15414	1.42774	0.203963	0.954254	12.0557	1.01981	0.517191	0.327797	0	0.0801282	0	0.218531	0.568182	0.422494	0.123834	0.313228	0.539044	0.11655	0.0582751	0.203963	0.145688	0	0.458916
Fir wood1	MC1	6.654	0.2	22.76	15.88	4.42	2.46	69.7715	19.42	10.8084	3.59276	0	0	50.6119	4.90525	1.32254	10.7679	0.848796	0	3.5531	0.325701	3.34583	2.2503	2.07264	0.148046	2.03316	0.118437	1.73707	0.138176	1.53968	0.207264	0.542835	0.286222	1.65811	0	0.069088	0	0.444137	0.868535	0.730359	0.207264	0.35531	0.868535	0.069088	1.34228	0.33557	0.0888275	0	0.809317
Fir wood2	MC1	6.747	0.1	19	13.31	3.7	1.99	70.0526	19.4737	10.4737	3.5973	0	0	44.002	5.58778	1.70463	13.5309	0.4739	0.0565851	2.24926	0.240487	3.32437	1.88145	2.27755	0.190975	1.28731	2.3695	1.93804	0.141463	1.4217	5.32607	0.438534	0.346584	1.53487	0.0848776	0.0919508	0.127316	0.36073	0.728533	0.827557	0	0.558778	0.629509	0.162682	0.254633	0.141463	0.205121	0	0.530485
Fir wood3	MC1	6.774	0.2	21.26	14.86	4.16	2.24	69.8965	19.5673	10.5362	3.57212	0	0	48.9268	4.55223	1.58874	13.3195	0.466896	0.162117	1.57577	0.239933	3.75462	2.36042	2.05564	0.226963	1.75086	0.616043	1.82868	0.09727	1.51741	0	0.408534	0.641982	1.24506	0	0.0648466	0.0453926	0.577135	0.894884	0.654951	0.077816	0.719798	1.23857	0	0.551196	0.311264	0.311264	0	0.726282
Steamed white birch1	MC4	6.738	3	29.72	20.13	7.06	2.53	67.7322	23.755	8.51279	2.85127	0	0	40.3359	15.1206	21.1737	2.97736	1.32874	1.90084	1.74705	1.7655	1.23031	1.60556	1.9685	0.953494	1.29798	0	0.362943	0.639764	0.442913	0	0.0984252	0.0922736	0.159941	0.104577	0.110728	0.190699	0.578248	0.104577	0.326033	0.0799705	0.387549	0.129183	0.086122	0.356791	0.258366	0.31373	0	0.129183
Steamed white birch2	MC4	6.698	2.9	32.4	21.99	7.68	2.73	67.8704	23.7037	8.42593	2.86328	0	0	45.9677	14.6323	21.617	4.21679	0.348551	1.54456	1.09349	1.02515	0.601422	1.114	1.12083	0.621925	1.05249	0.020503	0.505741	0.792783	0.177693	0.259705	0.102515	0.0546747	0.36222	0.0478403	0.0956807	0.109349	0.321214	0.102515	0.129852	0	0.0546747	0	0	0.150355	0.416894	0.082012	0.0683434	0.109349
Steamed white birch3	MC4	6.712	3	25.46	17.36	6.02	2.08	68.1854	23.6449	8.16968	2.88372	0	0	39.0548	17.8378	20.1619	3.97088	0.58006	1.84529	1.67789	1.1718	2.07887	1.69736	0.969362	0.961576	1.10951	0.0350372	0.486627	0.946004	0.330907	0	0.202437	0.272511	0.315335	0.112898	0.0895395	0.120684	0.377623	0.233581	0.307549	0.307549	0.151828	0.0467162	0.0545023	0.132363	0.303656	0.171293	0.0739674	0.0778604
Steamed willow1	MC5	6.631	2	23.32	15.57	5.79	1.96	66.7667	24.8285	8.4048	2.68912	0	0	31.3292	18.1596	15.4395	3.8004	1.99987	0.861681	1.95486	10.8932	1.44042	1.77481	2.05132	0.546589	1.95486	0	0.347245	0.366536	0.250788	0	0.353675	0.237927	0.385827	0	0.0964568	0.167192	0.508006	0.250788	0.43084	0.270079	0.347245	0.520867	0.321523	0.199344	0.0964568	0.257218	0.173622	0
Steamed willow2	MC5	6.725	2.3	24.15	15.88	6.1	2.17	65.7557	25.2588	8.98551	2.60328	0	0	34.9608	16.2493	15.5831	3.53318	1.02875	0.640863	1.92259	12.5727	0.843241	2.20086	2.25989	0.725188	1.77924	0	0.396323	0.674593	0.193946	0	0.126486	0.0927566	0.472215	0	0	0.0758917	0.311999	0.118054	0.236108	0.295134	0.354161	0.0843241	0.328864	0.0843241	0.168648	0.0674593	0.143351	0
Steamed willow3	MC5	6.694	2.2	27.61	18.12	6.92	2.57	65.6284	25.0634	9.30822	2.6185	0	0	32.2305	17.4728	16.7112	4.05539	1.22156	1.11276	1.65678	10.5292	1.31058	1.9634	2.43818	0.66271	1.56281	0	0.375865	0.633037	0.276954	0	0.138477	0.133531	0.252226	0.12364	0	0	0.385757	0.20277	0.311573	0.405539	0.301682	0.346192	0.336301	0.148368	0.074184	0.0840752	0.148368	0.267062
Steamed larch1	MC5	6.759	1.5	25.28	17.21	5.28	2.79	68.0775	20.8861	11.0364	3.25947	0	0	32.5358	6.93768	10.2974	6.24682	7.61399	1.81078	2.0144	0.276344	1.70897	1.25809	3.64337	0.356338	1.29445	1.38172	0.850847	0.334521	0.647226	5.3087	0.487237	0.225438	0.545415	0.436332	0.159988	0.0872664	0.654498	0.399971	0.836303	0.385427	0.741764	0.581776	1.14174	0.552687	0.305432	0.276344	1.54171	0.399971
Steamed larch2	MC5	6.765	1.4	24.1	16.59	4.91	2.6	68.8382	20.3734	10.7884	3.37882	0	0	35.3542	9.85014	14.8093	9.12807	4.6594	0.667575	1.75749	1.22616	2.39782	1.3079	1.89373	0.585831	1.23978	0.435967	0.899183	1.13079	0.626703	0	0.231608	0.27248	0.776567	0.340599	0.190736	0.149864	0	0.490463	0.803815	0.340599	0.749319	0.531335	1.21253	0.0953678	0.286104	0.435967	1.47139	0.613079
Steamed larch3	MC5	6.801	1.5	23.61	16.21	4.86	2.54	68.6573	20.5845	10.7582	3.33539	0	0	33.253	9.32962	12.2903	8.68177	2.92313	1.26753	2.01552	1.66187	3.20481	1.58988	2.34727	0.503881	1.39897	0.604031	1.22684	1.07036	1.30508	0.481973	0.460065	0.625939	0.895093	0.497621	0.20343	0.150225	0.291062	0.344266	0.660366	0.488232	0.722959	0.61655	1.18928	0.165874	0.122058	0.231597	1.25814	0.560215
Steamed fir1	MC5	6.604	1.4	24.51	16.77	5.08	2.66	68.4211	20.7262	10.8527	3.30118	0	0	30.6631	10.7009	14.2818	6.33566	2.92557	1.38895	2.01652	1.82271	3.27165	1.25052	2.60717	0.401458	1.33358	5.42199	0.98288	1.39357	0.89982	0	0.452217	0.276868	0.710627	0.235338	0.152277	0.0415302	0.29994	0.355314	0.650639	0.129205	0.484518	0.489133	0.221494	0.627567	0.152277	0.433759	1.09363	0.442988
Steamed fir2	MC5	6.702	1.4	21.46	14.64	4.54	2.28	68.2199	21.1556	10.6244	3.22467	0	0	33.3266	10.2255	14.9112	6.94754	2.58254	1.39423	1.68456	2.03227	3.08217	0.992506	1.35035	0.394977	0.887854	3.50078	1.19168	1.27945	0.938492	0.644791	0.452366	0.590777	0.951995	0.371346	0.128283	0.158666	0.307204	0.347715	0.681926	0.327459	0.81696	0.573898	0.35109	0.192425	0.185673	0.25319	1.1613	0.445615
Steamed fir3	MC5	6.734	1.1	23.25	15.82	4.88	2.55	68.043	20.9892	10.9677	3.2418	0	0	31.9183	10.8092	14.8368	7.30698	2.88671	1.66092	1.82542	3.10958	3.61369	1.11435	2.11727	0.360838	1.30008	1.25763	0.933935	1.35314	0.679225	0	0.482887	0.339613	0.859644	0.217564	0.111435	0.0583709	0.334306	0.419209	0.583709	0.260016	0.928628	0.509419	0.435129	0.387371	0.233484	0.148581	1.04006	0.456354
Spent L. edodes substrate1	MC4	6.634	2.1	28.04	18.23	7.29	2.52	65.0143	25.9986	8.98716	2.50069	0	0	38.3749	9.16746	16.272	9.55689	1.34723	1.38933	2.76813	1.41038	2.26292	2.84181	1.73666	0.673613	1.0841	0.189454	0.568361	0.547311	0.221029	0	1.58931	0.157878	0.368382	0.221029	0.599937	0.452584	0.52626	0.199979	0.315756	0	0.210504	0.147353	0	0.589412	1.01042	0.231555	0.199979	0.189454
Spent L. edodes substrate2	MC4	6.598	2.2	22.91	15.02	5.88	2.01	65.5609	25.6656	8.77346	2.55442	0	0	40.5721	9.19699	16.0846	9.91816	0	1.81509	2.30938	2.16352	1.82319	2.6254	1.40993	0.615833	0.948059	0	0.575318	0.478081	0.429463	0	1.74216	0.145855	0.510493	0.31602	0.348432	0.42136	0.372741	0.267401	0.299814	0	0.21068	0.186371	0	0.186371	0.777895	0.0972369	0.129649	0.10534
Spent L. edodes substrate3	MC4	6.614	2.2	26.83	17.49	6.96	2.38	65.1882	25.9411	8.87067	2.51293	0	0	36.4433	10.1323	15.7568	10.794	0.727874	1.75352	2.39868	1.80314	1.81969	2.99421	1.52192	0.752688	1.067	0.0578991	0.554177	0.512821	0.421836	0	1.73697	0.0413565	0.711332	0.438379	0.554177	0.603805	0.496278	0.124069	0.239868	0.0661704	0.132341	0.339123	0	0.215054	1.17452	0.165426	0.0909843	0.115798
Spent G. frondosa substrate1	MC3	6.762	2.1	26.56	17.71	6.38	2.47	66.6792	24.0211	9.2997	2.77586	0	0	44.3607	8.50843	6.94431	7.20814	4.98445	1.52643	2.42156	2.61943	1.95044	2.04466	1.93159	0.207293	1.32856	1.22491	0.659568	0	0.433431	0	1.29087	0.0753793	0.320362	0.405163	0.376896	0.555922	0.442853	0.103646	0.226138	0	0.0942241	0.131914	0.103646	0.584189	2.59116	0.169603	0.122491	0.160181
Spent G. frondosa substrate2	MC3	6.706	2.2	27.45	18.33	6.67	2.45	66.776	24.2987	8.92532	2.74813	0	0	37.0787	15.3035	7.76065	8.31809	3.64951	1.24554	2.44752	2.65656	1.87266	2.2559	1.69846	0.348402	1.48942	0.444212	0.583573	0.182911	0.574863	0	1.00165	0.339692	0	0.670673	0.252591	0.574863	0.783904	0.270011	0.243881	0	0.156781	0.505182	0	0.426792	2.62172	0.217751	0.156781	0
Spent G. frondosa substrate3	MC3	6.767	2.4	24.87	16.67	5.88	2.32	67.0285	23.6429	9.32851	2.83503	0	0	41.3163	12.3792	8.51397	8.81431	4.50509	1.52781	2.23296	2.25908	1.47558	1.93262	1.78898	0	1.13607	1.25359	0.496213	0	0.274223	0	0.757378	0.0783494	0.509271	0.496213	0.30034	0.404805	0.548446	0.274223	0.430922	0	0.352572	0.404805	0	0.22199	2.0632	0.195874	0.182815	0.156699
Spent F. velutipes substrate1	MC3	6.618	3.9	38.12	23.4	11.65	3.07	61.3851	30.5614	8.05352	2.00858	0	0	39.8639	15.3291	11.3124	5.3365	5.79556	2.72973	3.07402	1.50832	0.819739	1.50012	1.03287	1.68866	0.97549	0	0.56562	0.0491844	0.278711	0	0.450857	0.106566	0	1.81162	0.245922	1.30339	0.696778	0	0	0.204935	0.213132	0.114764	0	0.491844	0	0.0245922	0.196737	0
Spent F. velutipes substrate2	MC3	6.581	3.6	38.35	23.05	12.11	3.19	60.1043	31.5776	8.31812	1.90339	0	0	40.4526	17.3262	9.10215	7.19763	4.11823	2.70838	3.77195	1.23671	1.0883	1.37274	1.03883	1.81796	1.10067	0	0.692555	0.0989364	0.136038	0	0.54415	0.0618353	0.0494682	1.63245	0.234974	1.39748	0.346278	0	0.272075	0.482315	0	0.173139	0	0.63072	0	0.0494682	0.259708	0
Spent F. velutipes substrate3	MC3	6.609	3.7	31.91	19.29	9.97	2.65	60.4513	31.2441	8.30461	1.9348	0	0	43.4171	17.5155	10.9848	5.10536	4.47257	2.13184	2.1687	0.755668	0.454629	1.71408	1.16729	1.25945	0.915402	0	0.565215	0	0.190453	0	0.40548	0.06758	0	1.52362	0.20274	1.20415	0.497635	0.0921546	0.0982982	0.196596	0.0491491	0.221171	0	0.479204	0	0.0184309	0.27032	0
White birch oligosaccharide1	MC4	6.619	3.8	39.81	27.13	9.82	2.86	68.1487	24.6672	7.18412	2.76273	0	0	46.4898	13.8093	18.2788	3.67381	1.11174	2.86117	1.96388	0	1.11174	1.10609	1.4447	0.784424	1.33747	0.0959368	0.553047	0.569977	0.30474	0	0.0507901	0.174944	0.197517	0	0.18623	0.0620767	0.395034	0.141084	0.248307	0.293454	0.361174	0.10158	0.0846501	0.174944	0.163657	0.22009	0.0225734	0.13544
White birch oligosaccharide2	MC4	6.635	4	41.79	28.58	10.28	2.93	68.3896	24.5992	7.01125	2.78016	0	0	47.2662	16.1521	15.2573	3.61521	0.604027	2.96644	1.94631	0	1.85235	1.34228	0.988814	0.411633	1.3557	0.0715884	0.671141	0.438479	0.411633	0.102908	0.116331	0.161074	0.456376	0	0.196868	0.0313199	0.456376	0.241611	0.219239	0.268456	0.107383	0.219239	0.0357942	0.049217	0.201342	0.174497	0.0402685	0.12528
White birch oligosaccharide3	MC4	6.638	3.6	34.51	23.62	8.37	2.52	68.4439	24.2538	7.30223	2.82198	0	0	44.7843	17.0605	16.8014	3.75789	0.443308	2.62234	2.05968	0	1.8994	1.27877	1.02643	0.525149	1.12532	0.163683	0.777494	0.828645	0.456948	0	0.0306905	0.146633	0.269395	0.054561	0.173913	0.0477408	0.405797	0.218244	0.248934	0.364876	0.146633	0.221654	0.0409207	0.105712	0.160273	0.221654	0.0443308	0.153453
Willow oligosaccharide1	MC2	6.508	6	49.45	33.13	12.66	3.66	66.997	25.6016	7.40142	2.6169	7.09	0	27.7688	28.7022	5.82481	4.47855	8.18525	2.91689	1.68731	0.0538503	2.89894	1.04111	1.07701	1.83989	1.65141	0.376952	0.735954	1.44498	0.709029	0	0.655179	1.22061	0	0	0.726979	0.296177	0.484653	0.188476	0.0987255	0.484653	0.359002	0.224376	0.592353	0.0987255	0.215401	0.592353	0	0.0897505
Willow oligosaccharide2	MC2	6.462	6.2	49.04	32.9	12.49	3.65	67.0881	25.469	7.4429	2.63411	7.03	0	25.9462	33.7118	7.25659	4.37223	5.19447	2.83216	2.2579	0	1.91856	1.14853	1.00496	2.40146	2.07518	0.156617	0.430697	1.40955	0.391543	0	0.430697	0.952754	0	0.261028	0.247977	0.417646	0.208823	0.143566	0	1.16158	0	0	1.00496	0	0	0.587314	0.18272	0.156617
Willow oligosaccharide3	MC2	6.48	5.2	45.4	30.91	11.1	3.39	68.0837	24.4493	7.46696	2.78468	6.63	0	27.8152	29.7681	6.24948	5.27715	6.92263	1.92803	1.07205	0.0249314	1.92803	1.54575	0.86429	1.48758	1.57899	1.4294	1.45433	1.96958	0.473697	0	0.498629	1.32968	0.191141	0.415524	0.631596	0.490318	0.34073	0.124657	0.0664838	0.448766	0	0	0.614975	0.0415524	0.34904	0.473697	0.191141	0.0997258
Xylooligosaccharide1	MC2	6.572	5.1	36.19	22.17	10.72	3.3	61.26	29.6214	9.11854	2.0681	4.9	0	26.3555	29.3804	11.1158	6.28009	5.49508	3.45405	1.91543	0	2.29223	0.575675	1.30835	1.89449	0.994348	0.167469	0.512874	1.09902	0.858279	0	0.136069	0.240737	0.42914	0.167469	0.471007	0	0.533808	0	0.146535	0.973414	0	0.0732677	0.471007	0.334938	0.157002	0.355872	0	0.0837346
Xylooligosaccharide2	MC2	6.54	5	35.43	21.56	10.67	3.2	60.8524	30.1157	9.03189	2.02062	4.71	0	22.6494	34.6951	12.316	6.89897	3.03394	3.65475	1.94253	0	1.20156	0.73095	0.791028	1.33173	1.24161	0.220286	0.871132	0.921198	0.720937	0.130169	0.20026	0.851106	0.43056	0	0.440573	0.120156	0.740963	0	0.240312	0.750976	0.0600781	0.0801041	0.400521	0.0500651	0.230299	0.160208	0.0500651	0.0801041
Xylooligosaccharide3	MC2	6.514	5	35.7	21.83	10.52	3.35	61.1485	29.4678	9.38375	2.0751	5.02	0	23.0541	31.4142	13.788	6.7375	3.08871	3.84647	2.48744	0	1.66378	0.963677	1.06252	1.35079	1.15312	0.0906021	0.881311	1.36727	0.938967	0	0.0576559	0.576559	0.428301	0.403591	0.387118	0	0.230624	0.189441	0.0247097	0.881311	0.0576559	0	0.47772	0.0576559	0	0.26357	0.0247097	0
Xylooligosaccharide neutral fraction1	MC2	6.513	5.1	39.49	27.59	8.56	3.34	69.8658	21.6764	8.45784	3.22313	5.88	0.7	23.246	32.2719	18.9721	4.21938	5.64199	2.48804	1.27126	0	1.10782	0.217931	0.538774	2.57279	0.720383	0	0.417701	0.254253	0.0908045	0	0.217931	0.617471	0.181609	0.175555	1.10176	0	0.169502	0.0605364	0.139234	0.653793	0.0181609	0.121073	0.853563	0.169502	0	0.0908045	0	0.0605364
Xylooligosaccharide neutral fraction2	MC2	6.401	5	36.55	25.68	7.72	3.15	70.2599	21.1218	8.61833	3.32642	5.46	0.8	27.7553	30.5773	18.1106	3.99208	7.51097	2.73595	0.542029	0	1.11847	0.103244	0	1.09266	0.4732	0	0.533425	0.533425	0.137658	0	0.18928	1.15289	0	0	1.45401	0	0	0.249505	0	0	0.0344145	0	0.154865	0.068829	0.0860363	0.146262	0.0946399	0.0430182
Xylooligosaccharide neutral fraction3	MC2	6.464	5	39.35	27.73	8.3	3.32	70.4701	21.0928	8.4371	3.34096	6.09	1.03	23.6341	32.8214	20.087	4.74314	4.89263	2.92878	0.849416	0	0.815439	0.0951345	0.31938	1.98423	0.767872	0	0.557217	0.482468	0.0679532	0	0.278608	0.414515	0.163088	0.176678	0.978527	0	0.0679532	0.0611579	0	0.584398	0	0	0.781462	0.122316	0	0.129111	0.0407719	0
Xylooligosaccharide acid fraction1	MC2	6.467	5	37.1	25.23	8.73	3.14	68.0054	23.531	8.46361	2.89003	6.41	1.86	25.3475	28.4681	19.5603	4.48227	9.31915	4.15603	0	0.170213	0.553191	0	0.58156	2.24113	0.70922	0	0.326241	0.113475	0	0	0.170213	0.595745	0	0	1.26241	0	0.170213	0.212766	0.12766	0	0	0	0.794326	0.269504	0	0.22695	0	0
Xylooligosaccharide acid fraction2	MC2	6.47	5.2	36.23	25.03	8.05	3.15	69.0864	22.2192	8.69445	3.10932	6.4	2.24	23.8799	31.7922	20.0985	4.3165	5.32249	3.52454	1.24144	0	0.663527	0.371005	0.47089	1.85502	0.692066	0	0.285388	0.449486	0.135559	0	0.249715	0.763413	0	0	0.934646	0	0	0.142694	0.0856164	0.321062	0.071347	0	0.998858	0.0998858	0	0.142694	0.0428082	0.0499429
Xylooligosaccharide acid fraction3	MC2	6.458	4.8	38.53	26.78	8.37	3.38	69.5043	21.7233	8.77239	3.19952	7.4	2.54	24.2794	31.8208	18.4833	4.79666	3.9029	4.20435	0.650484	0	1.11058	0.438944	0.200963	1.5601	0.624041	0	0.512983	0.507695	0.206251	0	0.264424	0.809139	0.17452	0.200963	2.21059	0	0	0.275001	0.163943	0.216828	0.0740388	0	0.618753	0.148078	0	0.153366	0.0634618	0
Bamboo leaf oligosaccharide1	MC4	6.685	3.6	33.15	22.47	8	2.68	67.7828	24.1327	8.08446	2.80875	0	0	41.3288	18.3133	20.7834	2.55568	0.842376	2.10356	1.64192	0	1.00895	1.01847	1.13745	2.10832	0.87569	0	0.29031	0.485437	0.11422	0	0.142776	0.161812	0.266514	0.256996	0.0951837	0.99467	0.437845	0.147535	0.195127	0.323625	0.0666286	0.0571102	0.0951837	0.157053	0.0951837	0.076147	0.237959	0.133257
Bamboo leaf oligosaccharide2	MC4	6.666	3.2	33.84	22.87	8.26	2.71	67.5827	24.409	8.00827	2.76877	0	0	42.5926	17.3303	25.6904	2.19439	0.385356	1.4665	0.952687	0.235496	0	1.28452	0.503104	1.89467	0.877756	0.224791	0.139156	0.117748	0.278313	0	0.139156	0.0642261	0	0	0	1.2203	0.181974	0	0.149861	0.824235	0.128452	0	0	0.0535217	0	0.0535217	0.342539	0
Bamboo leaf oligosaccharide3	MC4	6.601	3	35.97	24.22	8.73	3.02	67.3339	24.2702	8.39589	2.77434	0	0	44.1781	18.1054	21.0438	2.953	0.285067	1.41072	0.774797	0.197354	1.02332	1.05255	1.02332	1.7908	0.979461	0.336233	0.453183	0.299686	0.182735	0	0.175426	0.102332	0	0.109641	0.0730941	1.01601	0.0804035	0	0.153498	0.6213	0.0804035	0	0.168116	0.0292376	0.175426	0.0584753	0.321614	0
Bamboo leaf oligosaccharide powder1	MC2	6.318	5.4	49.75	34.13	12.05	3.57	68.603	24.2211	7.17588	2.83237	4.97	2.97	30.5992	30.9924	13.079	2.33744	5.30174	4.61113	0.594985	0	0.690608	1.43434	0.424989	3.58054	0.361241	0	0.286868	0.499363	0	0	0.254994	0	0.233744	0	1.32809	1.05185	0	0	0.0849979	0.40374	0	0.0318742	0.594985	0	0	0.0637484	0.0849979	0
Bamboo leaf oligosaccharide powder2	MC2	6.229	5	49.04	33.72	11.86	3.46	68.7602	24.1843	7.05546	2.84317	5.02	2.83	33.5236	29.1773	14.4153	3.62592	2.41275	3.55796	0.445169	0.11554	1.21997	1.63455	0.149523	2.64043	0.210691	0	0.356815	0.808781	0.0611683	0	0.350019	0.0917525	0.197098	0.146124	1.60397	1.1656	0.0441771	0.11554	0.105345	0.268461	0	0	0.48255	0.0169912	0.0543718	0.118938	0.118938	0.0305842
Bamboo leaf oligosaccharide powder3	MC2	6.246	5	47.17	32.48	11.21	3.48	68.8573	23.7651	7.37757	2.89741	4.73	2.84	30.5578	34.2719	11.3837	2.98337	3.0303	6.00027	0.596675	0	0.831322	1.52856	0	2.76213	0.288281	0.147493	0.221239	0.187718	0	0	0.194422	0	0	0.261464	1.28721	1.66935	0	0.0268168	0.0469295	0.549745	0	0	0.549745	0	0	0.0871547	0.120676	0
Xylan1	MC3	6.603	4.9	32.65	21.13	8.5	3.02	64.7167	26.0337	9.24962	2.48588	2.78	0	39.9856	8.66499	9.47103	8.07485	5.43361	2.11587	2.29579	2.33897	2.10148	0.575747	1.63368	2.56207	2.20943	1.90716	0.885211	0.338251	0.374235	0.151134	0.604534	0.403023	0.172724	0.86362	0.143937	0	0.813242	0.165527	0.172724	0.237496	0.266283	0.41022	0.0935588	0.777258	0.086362	0.29507	0.172724	0.107953
Xylan2	MC3	6.556	4.8	36.28	23.29	9.79	3.2	64.1951	26.9846	8.82029	2.37896	2.71	0	39.7375	8.4147	8.43045	7.30709	6.05774	1.85827	1.85302	1.82677	2.16798	0.335958	0.955381	2.00525	1.6063	8.22572	0.698163	0.404199	0.425197	0.451444	0.377953	0.146982	0.404199	0.923885	0.0944882	0.141732	0.388451	0.115486	0.23622	0.288714	0.15748	0.115486	0.0787402	0.23622	0	0.230971	0.283465	0.0419948
Xylan3	MC3	6.548	4.9	37.39	24.35	9.49	3.55	65.1244	25.3811	9.49452	2.56586	3.29	0	37.9568	9.0898	8.68581	7.62074	5.12334	2.66267	1.67105	1.90365	1.48742	0.165269	0.948767	1.52415	1.6833	10.0018	0.575381	0.195874	0.312175	0.306054	0.495807	0.134664	0.208117	1.45069	0.0979372	0.146906	0.532534	0.214238	0.208117	0.34278	0.501928	0.330538	0.128543	0.281569	0	0.0489686	0.195874	0.153027
[truncated: 121 more columns]
